# Supplementary material for: Phylogeny and herbivory are related to avian cecal size
Source: Sci Rep. 2019 Mar 12;9:4243. doi: 10.1038/s41598-019-40822-0 (PMC6414633; doi:10.1038/s41598-019-40822-0)
Supplement: Supplementary file 1 — Data S1 [file 41598_2019_40822_MOESM1_ESM.csv]

#NEXUS
[written Fri Dec 14 11:44:14 MST 2018 by Mesquite version 3.51 (build 898) at AZFS-ALEE/10.170.40.34]
BEGIN TAXA;
	TITLE Taxa;
	DIMENSIONS NTAX=155;
	TAXLABELS
		Tachycineta_bicolor Progne_subis Hirundo_rustica Piranga_olivacea Quiscalus_quiscula Quiscalus_major Junco_hyemalis Parula_americana Geothlypis_trichas Coccothraustes_vespertinus Hylocichla_mustelina Catharus_ustulatus Turdus_migratorius Cyanocitta_cristata Corvus_corax Lanius_ludovicianus Vireo_flavifrons Myiopsitta_monachus Psittacus_erithacus Cacatua_galerita Nymphicus_hollandicus Selenidera_s…
	;
END;
BEGIN CHARACTERS;
	TITLE Character_Matrix;
	DIMENSIONS NCHAR=13;
	FORMAT DATATYPE = STANDARD GAP = - MISSING = ? SYMBOLS = " 0 1 2 3 4 5 6 7 8 9 A B C D E F G H J K M N P Q R S T U V W X Y Z a b c d e f g h j k m n p q r s t u v w x y z";
	CHARSTATELABELS
		1 Carnivory_Status / Fa 'Non-Fa',
		2 Dietary_Category / N C AI I O GrFr H,
		3 Relative_Cecal_Size / Absent Small Medium Large,
		4 Body_Mass / Small Medium Large Extra_Large,
		5 Dichotomous_Cecal_Length / 'Small/Absent' Large_,
		6 Flight_ability / Flighted Limited_flight Flightless,
		7 Nectarivore / no yes,
		8 Carnivore / no yes,
		9 Aquatic_invertebrates / no yes,
		10 Insectivore / no yes,
		11 Omnivore / no yes,
		12 'Granivore/frugivore' / no yes,
		13 Herbivore / no yes ;
	MATRIX
	Tachycineta_bicolor 0321000001000
	Progne_subis 0301000001000
	Hirundo_rustica 0321000001000
	Piranga_olivacea 0301000001000
	Quiscalus_quiscula 1421000000100
	Quiscalus_major 1422000000100
	Junco_hyemalis 1521000000010
	Parula_americana 0300000001000
	Geothlypis_trichas 0300000001000
	Coccothraustes_vespertinus 1511000000010
	Hylocichla_mustelina 0321000001000
	Catharus_ustulatus 0311000001000
	Turdus_migratorius 0321000001000
	Cyanocitta_cristata 1421000000100
	Corvus_corax 1422000000100
	Lanius_ludovicianus 0321000001000
	Vireo_flavifrons 0321000001000
	Myiopsitta_monachus 1502000000010
	Psittacus_erithacus 1502000000010
	Cacatua_galerita 1502000000010
	Nymphicus_hollandicus 1501000000010
	Selenidera_spectabilis 0302000001000
	Colaptes_auratus 0301000001000
	Dryocopus_pileatus 0302000001000
	Sphyrapicus_varius 0301000001000
	Megaceryle_alcyon 0C02000100000
	Coracias_abyssinica 0332100001000
	Trogon_collaris 0321000001000
	Trogon_viridis 0331100001000
	Trogon_violaceus 0321000001000
	Coccyzus_americanus 0331100001000
	Crotophaga_ani 0321100001000
	Geococcyx_californianus 0332110001000
	Archilochus_colubris 1N21001000000
	Calypte_anna 1N20001000000
	Caprimulgus_carolinensis 0331100001000
	Caprimulgus_vociferus 0331100001000
	Pandion_haliaetus 0C13000100000
	Accipiter_cooperii 0C12000100000
	Accipiter_striatus 0C01000100000
	Buteo_platypterus 0C12000100000
	Buteo_lineatus 0C02000100000
	Falco_sparverius 0311000001000
	Falco_mexicanus 0C02000100000
	Athene_cunicularia 0C32100100000
	Bubo_virginianus 0C33100100000
	Strix_varia 0C32100100000
	Otus_asio 0C31100100000
	Otus_kennicottii 0C31100100000
	Tyto_alba 0C32100100000
	Cathartes_aura 0C03000100000
	Podiceps_nigricollis 0222000010000
	Tachybaptus_ruficollis 0212000010000
	Phoenicopterus_minor 0213000010000
	Phoenicopterus_ruber 0223000010000
	Egretta_rufescens 0C12000100000
	Butorides_striatus 0C02000100000
	Ardea_herodias 0C13000100000
	Bubulcus_ibis 0C12000100000
	Nyctanassa_violacea 0212000010000
	Nycticorax_nycticorax 0C12000100000
	Egretta_caerulea 0C12000100000
	Egretta_thula 0C12000100000
	Botaurus_lentiginosus 0C12000100000
	Ixobrychus_exilis 0C01000100000
	Pelecanus_occidentalis 0C23000100000
	Eudocimus_ruber 0212000010000
	Ajaia_ajaja 0C13000100000
	Mycteria_americana 0C13000100000
	Anhinga_anhinga 0C12000100000
	Phalacrocorax_auritus 0C12000100000
	Morus_bassanus 0C13000100000
	Calonectris_diomedea 0C22000100000
	Puffinus_lherminieri 0C12000100000
	Puffinus_gravis 0C12000100000
	Pterodroma_hasitata 0C12000100000
	Oceanites_oceanicus 0C12000100000
	Phoebastria_immutabilis 0C13000100000
	Gavia_immer 0C23000100000
	Porzana_carolina 1H21100000001
	Fulica_americana 1432110000100
	Gallinula_chloropus 1H22100000001
	Laterallus_jamaicensis 0321010001000
	Rallus_limicola 0232110010000
	Porphyrio_martinica 1422110000100
	Aramus_guarauna 0222100010000
	Phalaropus_tricolor 0231100010000
	Calidris_canutus 0332100001000
	Calidris_melanotos 0321100001000
	Calidris_alba 0331100001000
	Calidris_pusilla 0321100001000
	Arenaria_interpres 0321100001000
	Gallinago_undulata 0321100001000
	Fratercula_cirrhata 0C12100100000
	Sterna_maxima 0C22100100000
	Sterna_hirundo 0C21000100000
	Sterna_caspia 0C12100100000
	Sterna_fuscata 0C12100100000
	Sterna_antillarum 0C11000100000
	Larus_atricilla 0C12100100000
	Larus_argentatus 1422100000100
	Larus_hyperboreus 1413000000100
	Larus_californicus 0312100001000
	Larus_delawarensis 1422100000100
	Rynchops_niger 0C22100100000
	Charadrius_vociferus 0331100001000
	Recurvirostra_americana 1422100000100
	Haematopus_palliatus 0222100010000
	Pluvialis_dominica 0322100001000
	Columba_livia 1512100000010
	Streptopelia_capicola 1512100000010
	Zenaida_asiatica 1502100000010
	Zenaida_macroura 1501000000010
	Columbina_passerina 1501000000010
	Opisthocomus_hoazin 1H22110000001
	Numida_meleagris 1H33100000001
	Gallus_gallus 1523100000010
	Bonasa_umbellus 1432100000100
	Canachites_canadensis 1H32110000001
	Tetrao_urogallus 1533110000010
	Centrocercus_urophasianus 1533100000010
	Dendragapus_obscurus 1533110000010
	Tympanuchus_phasianellus 1H32100000001
	Tympanuchus_cupido 1533100000010
	Lagopus_lagopus 1H32110000001
	Lagopus_mutus 1H32100000001
	Meleagris_gallopavo 1433100000100
	Chrysolophus_pictus 1532110000010
	Perdix_perdix 1532110000010
	Alectoris_graeca 1532110000010
	Coturnix_japonica 1531100000010
	Oreortyx_pictus 1532110000010
	Callipepla_douglasii 1532100000010
	Callipepla_californica 1532100000010
	Callipepla_gambelii 1532100000010
	Colinus_virginianus 1432100000100
	Cyrtonyx_montezumae 1432100000100
	Cairina_moschata 1422100000100
	Aix_sponsa 0C22100100000
	Anas_fulvigula 0C22100100000
	Anas_platyrhynchos 1532100000010
	Anas_americana 1H32100000001
	Anas_discors 1522100000010
	Aythya_collaris 1H32100000001
	Mergus_serrator 0C22100100000
	Anser_cygnoides 1H33100000001
	Struthio_camelus 1H???20000001
	Dromaius_novaehollandiae 14???20000100
	Apteryx_mantelli 03???20001000
	Rhea_americana 1H???20000001
	Crypturellus_tataupa 15???10000010
	Nothoprocta_cinerascens 03???10001000
	Nothoprocta_ornata 15???10000010
	Nothura_darwini 15???10000010
	Nothura_maculosa 05???10000010
;
END;
BEGIN CHARACTERS;
	TITLE Character_Matrix2;
	DIMENSIONS NCHAR=0;
	FORMAT DATATYPE = STANDARD GAP = - MISSING = ? SYMBOLS = " 0 1";
	MATRIX
	Tachycineta_bicolor
	Progne_subis
	Hirundo_rustica
	Piranga_olivacea
	Quiscalus_quiscula
	Quiscalus_major
	Junco_hyemalis
	Parula_americana
	Geothlypis_trichas
	Coccothraustes_vespertinus
	Hylocichla_mustelina
	Catharus_ustulatus
	Turdus_migratorius
	Cyanocitta_cristata
	Corvus_corax
	Lanius_ludovicianus
	Vireo_flavifrons
	Myiopsitta_monachus
	Psittacus_erithacus
	Cacatua_galerita
	Nymphicus_hollandicus
	Selenidera_spectabilis
	Colaptes_auratus
	Dryocopus_pileatus
	Sphyrapicus_varius
	Megaceryle_alcyon
	Coracias_abyssinica
	Trogon_collaris
	Trogon_viridis
	Trogon_violaceus
	Coccyzus_americanus
	Crotophaga_ani
	Geococcyx_californianus
	Archilochus_colubris
	Calypte_anna
	Caprimulgus_carolinensis
	Caprimulgus_vociferus
	Pandion_haliaetus
	Accipiter_cooperii
	Accipiter_striatus
	Buteo_platypterus
	Buteo_lineatus
	Falco_sparverius
	Falco_mexicanus
	Athene_cunicularia
	Bubo_virginianus
	Strix_varia
	Otus_asio
	Otus_kennicottii
	Tyto_alba
	Cathartes_aura
	Podiceps_nigricollis
	Tachybaptus_ruficollis
	Phoenicopterus_minor
	Phoenicopterus_ruber
	Egretta_rufescens
	Butorides_striatus
	Ardea_herodias
	Bubulcus_ibis
	Nyctanassa_violacea
	Nycticorax_nycticorax
	Egretta_caerulea
	Egretta_thula
	Botaurus_lentiginosus
	Ixobrychus_exilis
	Pelecanus_occidentalis
	Eudocimus_ruber
	Ajaia_ajaja
	Mycteria_americana
	Anhinga_anhinga
	Phalacrocorax_auritus
	Morus_bassanus
	Calonectris_diomedea
	Puffinus_lherminieri
	Puffinus_gravis
	Pterodroma_hasitata
	Oceanites_oceanicus
	Phoebastria_immutabilis
	Gavia_immer
	Porzana_carolina
	Fulica_americana
	Gallinula_chloropus
	Laterallus_jamaicensis
	Rallus_limicola
	Porphyrio_martinica
	Aramus_guarauna
	Phalaropus_tricolor
	Calidris_canutus
	Calidris_melanotos
	Calidris_alba
	Calidris_pusilla
	Arenaria_interpres
	Gallinago_undulata
	Fratercula_cirrhata
	Sterna_maxima
	Sterna_hirundo
	Sterna_caspia
	Sterna_fuscata
	Sterna_antillarum
	Larus_atricilla
	Larus_argentatus
	Larus_hyperboreus
	Larus_californicus
	Larus_delawarensis
	Rynchops_niger
	Charadrius_vociferus
	Recurvirostra_americana
	Haematopus_palliatus
	Pluvialis_dominica
	Columba_livia
	Streptopelia_capicola
	Zenaida_asiatica
	Zenaida_macroura
	Columbina_passerina
	Opisthocomus_hoazin
	Numida_meleagris
	Gallus_gallus
	Bonasa_umbellus
	Canachites_canadensis
	Tetrao_urogallus
	Centrocercus_urophasianus
	Dendragapus_obscurus
	Tympanuchus_phasianellus
	Tympanuchus_cupido
	Lagopus_lagopus
	Lagopus_mutus
	Meleagris_gallopavo
	Chrysolophus_pictus
	Perdix_perdix
	Alectoris_graeca
	Coturnix_japonica
	Oreortyx_pictus
	Callipepla_douglasii
	Callipepla_californica
	Callipepla_gambelii
	Colinus_virginianus
	Cyrtonyx_montezumae
	Cairina_moschata
	Aix_sponsa
	Anas_fulvigula
	Anas_platyrhynchos
	Anas_americana
	Anas_discors
	Aythya_collaris
	Mergus_serrator
	Anser_cygnoides
	Struthio_camelus
	Dromaius_novaehollandiae
	Apteryx_mantelli
	Rhea_americana
	Crypturellus_tataupa
	Nothoprocta_cinerascens
	Nothoprocta_ornata
	Nothura_darwini
	Nothura_maculosa
;
END;
BEGIN CHARACTERS;
	TITLE Continuous_Data;
	DIMENSIONS NCHAR=4;
	FORMAT DATATYPE = CONTINUOUS GAP = - MISSING = ?;
CHARSTATELABELS
		1 %_Cecal_Length,
		2 Body_Mass,
		3 abs_cecal_length,
		4 intestinal_length ;
	MATRIX
	Tachycineta_bicolor 2.5 15.4 0.4 15.8
	Progne_subis 0.0 30.3 0.0 17.8
	Hirundo_rustica 2.1 31.4 0.3 14.6
	Piranga_olivacea 0.0 34.8 0.0 20.0
	Quiscalus_quiscula 1.2 81.1 0.4 32.2
	Quiscalus_major 1.4 178.2 0.7 49.2
	Junco_hyemalis 1.2 28.6 0.3 24.7
	Parula_americana 0.0 4.3 0.0 9.9
	Geothlypis_trichas 0.0 6.3 0.0 11.0
	Coccothraustes_vespertinus 0.4 80.0 0.2 51.0
	Hylocichla_mustelina 2.0 51.7 0.5 24.6
	Catharus_ustulatus 1.0 42.1 0.2 20.2
	Turdus_migratorius 1.1 76.6 0.3 28.0
	Cyanocitta_cristata 3.0 61.0 1.1 36.8
	Corvus_corax 1.8 874.0 2.0 112.3
	Lanius_ludovicianus 1.1 28.7 0.3 28.7
	Vireo_flavifrons 6.7 20.0 1.0 15.0
	Myiopsitta_monachus 0.0 376.6 0.0 52.6
	Psittacus_erithacus 0.0 429.8 0.0 114.0
	Cacatua_galerita 0.0 589.0 0.0 130.5
	Nymphicus_hollandicus 0.0 76.0 0.0 41.4
	Selenidera_spectabilis 0.0 149.3 0.0 2.06
	Colaptes_auratus 0.0 78.9 0.0 29.5
	Dryocopus_pileatus 0.0 178.3 0.0 51.0
	Sphyrapicus_varius 0.0 38.9 0.0 28.7
	Megaceryle_alcyon 0.0 221.8 0.0 97.2
	Coracias_abyssinica 15.0 119.8 3.7 24.7
	Trogon_collaris 4.4 55.5 3.2 72.7
	Trogon_viridis 15.5 90.5 3.6 23.3
	Trogon_violaceus 6.2 47.5 2.8 45.0
	Coccyzus_americanus 12.0 46.0 3.7 30.9
	Crotophaga_ani 9.8 70.0 2.9 29.7
	Geococcyx_californianus 14.2 171.1 6.5 45.8
	Archilochus_colubris 1.8 28.6 0.1 5.6
	Calypte_anna 5.0 3.0 0.3 6.0
	Caprimulgus_carolinensis 15.6 89.1 4.3 27.6
	Caprimulgus_vociferus 13.4 34.3 2.4 17.9
	Pandion_haliaetus 0.3 1104.5 0.5 204.0
	Accipiter_cooperii 0.2 411.6 0.1 46.5
	Accipiter_striatus 0.0 81.6 0.0 36.0
	Buteo_platypterus 0.2 227.2 0.1 60.0
	Buteo_lineatus 0.0 459.7 0.0 96.9
	Falco_sparverius 0.0 87.7 0.0 35.6
	Falco_mexicanus 0.0 338.0 0.0 65.5
	Athene_cunicularia 13.4 117.9 4.6 34.3
	Bubo_virginianus 11.2 1057.2 9.9 88.4
	Strix_varia 11.7 651.0 8.9 76.2
	Otus_asio 15.87 83.2 4.4 27.9
	Otus_kennicottii 15.7 79.7 4.1 26.2
	Tyto_alba 12.1 419.6 6.9 57.0
	Cathartes_aura 0.0 2097.0 0.0 130.5
	Podiceps_nigricollis 4.8 347.4 6.0 125.4
	Tachybaptus_ruficollis 0.5 202.2 0.4 79.5
	Phoenicopterus_minor 1.0 1158.0 3.2 317.8
	Phoenicopterus_ruber 3.4 1878.3 9.0 266.5
	Egretta_rufescens 0.9 786.0 1.8 198.0
	Butorides_striatus 0.0 178.8 0.0 91.0
	Ardea_herodias 0.5 1914.0 1.0 193.1
	Bubulcus_ibis 0.4 220.7 0.2 55.2
	Nyctanassa_violacea 0.3 511.0 0.4 137.1
	Nycticorax_nycticorax 0.8 486.9 1.0 127.9
	Egretta_caerulea 0.6 253.6 0.6 98.0
	Egretta_thula 0.7 289.3 0.7 97.3
	Botaurus_lentiginosus 0.6 248.0 0.7 113.9
	Ixobrychus_exilis 0.0 61.5 0.0 68.5
	Pelecanus_occidentalis 2.0 1947.7 4.7 239.6
	Eudocimus_ruber 0.5 611.9 0.5 103.0
	Ajaia_ajaja 0.5 1543.0 0.8 161.6
	Mycteria_americana 0.2 1800.0 0.6 295.5
	Anhinga_anhinga 0.1 605.6 0.1 115.8
	Phalacrocorax_auritus 0.9 803.3 1.1 127.7
	Morus_bassanus 0.9 1731.3 1.1 122.8
	Calonectris_diomedea 1.9 404.9 1.0 53.1
	Puffinus_lherminieri 0.8 107.0 0.3 40.2
	Puffinus_gravis 0.8 380.0 0.6 72.4
	Pterodroma_hasitata 0.7 446.0 0.5 69.0
	Oceanites_oceanicus 0.9 144.8 0.4 42.8
	Phoebastria_immutabilis 0.8 2460.0 1.5 180.0
	Gavia_immer 3.4 1797.6 5.3 157.0
	Porzana_carolina 8.9 51.2 3.4 38.2
	Fulica_americana 16.5 383.8 15.3 92.8
	Gallinula_chloropus 8.7 225.3 11.0 126.7
	Laterallus_jamaicensis 6.1 18.5 1.2 19.7
	Rallus_limicola 12.2 129.7 5.0 40.9
	Porphyrio_martinica 7.3 163.9 3.5 47.7
	Aramus_guarauna 8.3 591.6 5.9 71.0
	Phalaropus_tricolor 11.5 61.2 3.9 34.0
	Calidris_canutus 10.1 102.6 4.1 40.6
	Calidris_melanotos 7.5 27.6 1.9 25.5
	Calidris_alba 10.7 51.5 3.0 28.1
	Calidris_pusilla 9.5 22.5 2.5 26.3
	Arenaria_interpres 9.7 79.4 4.1 42.5
	Gallinago_undulata 8.5 69.3 2.7 31.9
	Fratercula_cirrhata 0.7 913.5 0.6 84.5
	Sterna_maxima 1.4 260.5 0.9 65.8
	Sterna_hirundo 1.7 76.3 0.6 36.4
	Sterna_caspia 1.0 423.2 0.8 83.7
	Sterna_fuscata 0.4 195.0 0.2 46.9
	Sterna_antillarum 0.9 24.8 0.2 23.0
	Larus_atricilla 0.9 267.5 0.5 54.6
	Larus_argentatus 1.1 787.9 1.1 96.5
	Larus_hyperboreus 0.8 1132.0 1.0 123.5
	Larus_californicus 0.5 470.0 0.5 106.4
	Larus_delawarensis 1.2 259.7 0.9 74.1
	Rynchops_niger 2.0 288.2 0.9 44.7
	Charadrius_vociferus 11.4 25.6 2.8 24.6
	Recurvirostra_americana 9.0 320.5 6.7 74.3
	Haematopus_palliatus 5.3 461.0 4.9 93.2
	Pluvialis_dominica 2.8 158.6 2.3 81.3
	Columba_livia 0.6 286.0 0.5 84.3
	Streptopelia_capicola 0.4 119.4 0.2 52.0
	Zenaida_asiatica 0.0 140.1 0.0 56.0
	Zenaida_macroura 0.0 100.7 0.0 49.5
	Columbina_passerina 0.0 32.3 0.0 31.3
	Opisthocomus_hoazin 4.9 750.0 4.0 82.2
	Numida_meleagris 15.0 1315.0 39.4 262.7
	Gallus_gallus 9.6 2580.2 18.3 191.5
	Bonasa_umbellus 40.1 397.9 41.8 104.3
	Canachites_canadensis 34.5 576.0 40.0 116.0
	Tetrao_urogallus 29.4 2500.0 52.0 177.0
	Centrocercus_urophasianus 49.2 1427.0 73.0 148.0
	Dendragapus_obscurus 36.2 1250.0 50.0 138.0
	Tympanuchus_phasianellus 36.2 850.0 49.0 135.5
	Tympanuchus_cupido 34.4 1120.0 45.0 131.0
	Lagopus_lagopus 45.4 525.0 47.0 103.5
	Lagopus_mutus 40.9 502.0 47.0 115.0
	Meleagris_gallopavo 20.0 7300.0 46.5 232.8
	Chrysolophus_pictus 13.2 366.7 9.6 72.7
	Perdix_perdix 28.2 395.0 19.0 67.3
	Alectoris_graeca 22.1 576.0 19.0 86.0
	Coturnix_japonica 16.5 90.0 26.3 158.4
	Oreortyx_pictus 19.9 250.0 17.5 88.0
	Callipepla_douglasii 15.3 175.0 10.5 68.5
	Callipepla_californica 16.2 173.0 13.9 86.0
	Callipepla_gambelii 12.6 188.0 11.3 89.0
	Colinus_virginianus 15.1 161.1 11.3 74.7
	Cyrtonyx_montezumae 21.5 186.0 11.5 53.5
	Cairina_moschata 9.3 585.0 12.8 137.9
	Aix_sponsa 8.1 537.3 8.9 109.5
	Anas_fulvigula 8.9 543.9 12.6 142.0
	Anas_platyrhynchos 11.0 1082.0 16.1 169.5
	Anas_americana 15.6 530.0 22.5 144.4
	Anas_discors 6.2 250.3 6.6 106.1
	Aythya_collaris 10.5 612.1 13.3 126.9
	Mergus_serrator 1.9 461.4 2.8 144.6
	Anser_cygnoides 12.4 3150.0 90.2 758.0
	Struthio_camelus ? 103000.0 160.0 ?
	Dromaius_novaehollandiae ? 38300.0 12.0 ?
	Apteryx_mantelli ? 2012.0 16.5 ?
	Rhea_americana ? 8500.0 48.0 ?
	Crypturellus_tataupa ? 220.0 1.25 ?
	Nothoprocta_cinerascens ? 526.0 2.4 ?
	Nothoprocta_ornata ? 514.0 18.7 ?
	Nothura_darwini ? 234.0 14.1 ?
	Nothura_maculosa ? 247.0 3.1 ?
;
END;
BEGIN TREES;
	Title 'Trees from "5.BirdSupertree.tre"';
	ID 0157b04c20e21;
	LINK Taxa = Taxa;
	TRANSLATE
[0]		1 Tachycineta_bicolor,
[1]		2 Progne_subis,
[2]		3 Hirundo_rustica,
[3]		4 Piranga_olivacea,
[4]		5 Quiscalus_quiscula,
[5]		6 Quiscalus_major,
[6]		7 Junco_hyemalis,
[7]		8 Parula_americana,
[8]		9 Geothlypis_trichas,
[9]		10 Coccothraustes_vespertinus,
[10]		11 Hylocichla_mustelina,
[11]		12 Catharus_ustulatus,
[12]		13 Turdus_migratorius,
[13]		14 Cyanocitta_cristata,
[14]		15 Corvus_corax,
[15]		16 Lanius_ludovicianus,
[16]		17 Vireo_flavifrons,
[17]		18 Myiopsitta_monachus,
[18]		19 Psittacus_erithacus,
[19]		20 Cacatua_galerita,
[20]		21 Nymphicus_hollandicus,
[21]		22 Selenidera_spectabilis,
[22]		23 Colaptes_auratus,
[23]		24 Dryocopus_pileatus,
[24]		25 Sphyrapicus_varius,
[25]		26 Megaceryle_alcyon,
[26]		27 Coracias_abyssinica,
[27]		28 Trogon_collaris,
[28]		29 Trogon_viridis,
[29]		30 Trogon_violaceus,
[30]		31 Coccyzus_americanus,
[31]		32 Crotophaga_ani,
[32]		33 Geococcyx_californianus,
[33]		34 Archilochus_colubris,
[34]		35 Calypte_anna,
[35]		36 Caprimulgus_carolinensis,
[36]		37 Caprimulgus_vociferus,
[37]		38 Pandion_haliaetus,
[38]		39 Accipiter_cooperii,
[39]		40 Accipiter_striatus,
[40]		41 Buteo_platypterus,
[41]		42 Buteo_lineatus,
[42]		43 Falco_sparverius,
[43]		44 Falco_mexicanus,
[44]		45 Athene_cunicularia,
[45]		46 Bubo_virginianus,
[46]		47 Strix_varia,
[47]		48 Otus_asio,
[48]		49 Otus_kennicottii,
[49]		50 Tyto_alba,
[50]		51 Cathartes_aura,
[51]		52 Podiceps_nigricollis,
[52]		53 Tachybaptus_ruficollis,
[53]		54 Phoenicopterus_minor,
[54]		55 Phoenicopterus_ruber,
[55]		56 Egretta_rufescens,
[56]		57 Butorides_striatus,
[57]		58 Ardea_herodias,
[58]		59 Bubulcus_ibis,
[59]		60 Nyctanassa_violacea,
[60]		61 Nycticorax_nycticorax,
[61]		62 Egretta_caerulea,
[62]		63 Egretta_thula,
[63]		64 Botaurus_lentiginosus,
[64]		65 Ixobrychus_exilis,
[65]		66 Pelecanus_occidentalis,
[66]		67 Eudocimus_ruber,
[67]		68 Ajaia_ajaja,
[68]		69 Mycteria_americana,
[69]		70 Anhinga_anhinga,
[70]		71 Phalacrocorax_auritus,
[71]		72 Morus_bassanus,
[72]		73 Calonectris_diomedea,
[73]		74 Puffinus_lherminieri,
[74]		75 Puffinus_gravis,
[75]		76 Pterodroma_hasitata,
[76]		77 Oceanites_oceanicus,
[77]		78 Phoebastria_immutabilis,
[78]		79 Gavia_immer,
[79]		80 Porzana_carolina,
[80]		81 Fulica_americana,
[81]		82 Gallinula_chloropus,
[82]		83 Laterallus_jamaicensis,
[83]		84 Rallus_limicola,
[84]		85 Porphyrio_martinica,
[85]		86 Aramus_guarauna,
[86]		87 Phalaropus_tricolor,
[87]		88 Calidris_canutus,
[88]		89 Calidris_melanotos,
[89]		90 Calidris_alba,
[90]		91 Calidris_pusilla,
[91]		92 Arenaria_interpres,
[92]		93 Gallinago_undulata,
[93]		94 Fratercula_cirrhata,
[94]		95 Sterna_maxima,
[95]		96 Sterna_hirundo,
[96]		97 Sterna_caspia,
[97]		98 Sterna_fuscata,
[98]		99 Sterna_antillarum,
[99]		100 Larus_atricilla,
[100]		101 Larus_argentatus,
[101]		102 Larus_hyperboreus,
[102]		103 Larus_californicus,
[103]		104 Larus_delawarensis,
[104]		105 Rynchops_niger,
[105]		106 Charadrius_vociferus,
[106]		107 Recurvirostra_americana,
[107]		108 Haematopus_palliatus,
[108]		109 Pluvialis_dominica,
[109]		110 Columba_livia,
[110]		111 Streptopelia_capicola,
[111]		112 Zenaida_asiatica,
[112]		113 Zenaida_macroura,
[113]		114 Columbina_passerina,
[114]		115 Opisthocomus_hoazin,
[115]		116 Numida_meleagris,
[116]		117 Gallus_gallus,
[117]		118 Bonasa_umbellus,
[118]		119 Canachites_canadensis,
[119]		120 Tetrao_urogallus,
[120]		121 Centrocercus_urophasianus,
[121]		122 Dendragapus_obscurus,
[122]		123 Tympanuchus_phasianellus,
[123]		124 Tympanuchus_cupido,
[124]		125 Lagopus_lagopus,
[125]		126 Lagopus_mutus,
[126]		127 Meleagris_gallopavo,
[127]		128 Chrysolophus_pictus,
[128]		129 Perdix_perdix,
[129]		130 Alectoris_graeca,
[130]		131 Coturnix_japonica,
[131]		132 Oreortyx_pictus,
[132]		133 Callipepla_douglasii,
[133]		134 Callipepla_californica,
[134]		135 Callipepla_gambelii,
[135]		136 Colinus_virginianus,
[136]		137 Cyrtonyx_montezumae,
[137]		138 Cairina_moschata,
[138]		139 Aix_sponsa,
[139]		140 Anas_fulvigula,
[140]		141 Anas_platyrhynchos,
[141]		142 Anas_americana,
[142]		143 Anas_discors,
[143]		144 Aythya_collaris,
[144]		145 Mergus_serrator,
[145]		146 Anser_cygnoides,
[146]		n146 Struthio_camelus,
[147]		n147 Dromaius_novaehollandiae,
[148]		n148 Apteryx_mantelli,
[149]		n149 Rhea_americana,
[150]		n150 Crypturellus_tataupa,
[151]		n151 Nothoprocta_cinerascens,
[152]		n152 Nothoprocta_ornata,
[153]		n153 Nothura_darwini,
[154]		n154 Nothura_maculosa;
	TREE 'tree 1+' = (((((((((((((((1:1,2:1):1,3:1):1,(((4:1,(((5:1,6:1):1,7:1):1,(8:1,9:1):1):1):1,10:1):1,((11:1,12:1):1,13:1):1):1):1,(((14:1,15:1):1,16:1):1,17:1):1):1,((18:1,19:1):1,(20:1,21:1):1):1):1,(43:1,44:1):1):1,(((45:1,((46:1,47:1):1,(48:1,49:1):1):1):1,50:1):1,(((22:1,((23:1,24:1):1,25:1):1):1,(26:1,27:1):1):1,(28:1,(29:1,30:1):1):1):1):1):1,((38:1,((39:1,40:1):1,(41:1,42:1):1):1):1,51:…
END;
BEGIN NOTES;
	SUT TAXON = 1 NAME = color INTEGER = 5;
	SUT TAXON = 2 NAME = color INTEGER = 5;
	SUT TAXON = 3 NAME = color INTEGER = 5;
	SUT TAXON = 4 NAME = color INTEGER = 5;
	SUT TAXON = 5 NAME = color INTEGER = 5;
	SUT TAXON = 6 NAME = color INTEGER = 5;
	SUT TAXON = 7 NAME = color INTEGER = 5;
	SUT TAXON = 8 NAME = color INTEGER = 5;
	SUT TAXON = 9 NAME = color INTEGER = 5;
	SUT TAXON = 10 NAME = color INTEGER = 5;
	SUT TAXON = 11 NAME = color INTEGER = 5;
	SUT TAXON = 12 NAME = color INTEGER = 5;
	SUT TAXON = 13 NAME = color INTEGER = 5;
	SUT TAXON = 14 NAME = color INTEGER = 5;
	SUT TAXON = 15 NAME = color INTEGER = 5;
	SUT TAXON = 16 NAME = color INTEGER = 5;
	SUT TAXON = 17 NAME = color INTEGER = 5;
	SUT TAXON = 18 NAME = color INTEGER = 5;
	SUT TAXON = 19 NAME = color INTEGER = 5;
	SUT TAXON = 20 NAME = color INTEGER = 5;
	SUT TAXON = 21 NAME = color INTEGER = 5;
	SUT TAXON = 22 NAME = color INTEGER = 5;
	SUT TAXON = 23 NAME = color INTEGER = 5;
	SUT TAXON = 24 NAME = color INTEGER = 5;
	SUT TAXON = 25 NAME = color INTEGER = 5;
	SUT TAXON = 26 NAME = color INTEGER = 5;
	SUT TAXON = 27 NAME = color INTEGER = 5;
	SUT TAXON = 28 NAME = color INTEGER = 5;
	SUT TAXON = 29 NAME = color INTEGER = 5;
	SUT TAXON = 30 NAME = color INTEGER = 5;
	SUT TAXON = 31 NAME = color INTEGER = 5;
	SUT TAXON = 32 NAME = color INTEGER = 5;
	SUT TAXON = 33 NAME = color INTEGER = 5;
	SUT TAXON = 34 NAME = color INTEGER = 5;
	SUT TAXON = 35 NAME = color INTEGER = 5;
	SUT TAXON = 36 NAME = color INTEGER = 5;
	SUT TAXON = 37 NAME = color INTEGER = 5;
	SUT TAXON = 38 NAME = color INTEGER = 5;
	SUT TAXON = 39 NAME = color INTEGER = 5;
	SUT TAXON = 40 NAME = color INTEGER = 5;
	SUT TAXON = 41 NAME = color INTEGER = 5;
	SUT TAXON = 42 NAME = color INTEGER = 5;
	SUT TAXON = 43 NAME = color INTEGER = 5;
	SUT TAXON = 44 NAME = color INTEGER = 5;
	SUT TAXON = 45 NAME = color INTEGER = 5;
	SUT TAXON = 46 NAME = color INTEGER = 5;
	SUT TAXON = 47 NAME = color INTEGER = 5;
	SUT TAXON = 48 NAME = color INTEGER = 5;
	SUT TAXON = 49 NAME = color INTEGER = 5;
	SUT TAXON = 50 NAME = color INTEGER = 5;
	SUT TAXON = 51 NAME = color INTEGER = 5;
	SUT TAXON = 52 NAME = color INTEGER = 5;
	SUT TAXON = 53 NAME = color INTEGER = 5;
	SUT TAXON = 54 NAME = color INTEGER = 5;
	SUT TAXON = 55 NAME = color INTEGER = 5;
	SUT TAXON = 56 NAME = color INTEGER = 5;
	SUT TAXON = 57 NAME = color INTEGER = 5;
	SUT TAXON = 58 NAME = color INTEGER = 5;
	SUT TAXON = 59 NAME = color INTEGER = 5;
	SUT TAXON = 60 NAME = color INTEGER = 5;
	SUT TAXON = 61 NAME = color INTEGER = 5;
	SUT TAXON = 62 NAME = color INTEGER = 5;
	SUT TAXON = 63 NAME = color INTEGER = 5;
	SUT TAXON = 64 NAME = color INTEGER = 5;
	SUT TAXON = 65 NAME = color INTEGER = 5;
	SUT TAXON = 66 NAME = color INTEGER = 5;
	SUT TAXON = 67 NAME = color INTEGER = 5;
	SUT TAXON = 68 NAME = color INTEGER = 5;
	SUT TAXON = 69 NAME = color INTEGER = 5;
	SUT TAXON = 70 NAME = color INTEGER = 5;
	SUT TAXON = 71 NAME = color INTEGER = 5;
	SUT TAXON = 72 NAME = color INTEGER = 5;
	SUT TAXON = 73 NAME = color INTEGER = 5;
	SUT TAXON = 74 NAME = color INTEGER = 5;
	SUT TAXON = 75 NAME = color INTEGER = 5;
	SUT TAXON = 76 NAME = color INTEGER = 5;
	SUT TAXON = 77 NAME = color INTEGER = 5;
	SUT TAXON = 78 NAME = color INTEGER = 5;
	SUT TAXON = 79 NAME = color INTEGER = 5;
	SUT TAXON = 80 NAME = color INTEGER = 5;
	SUT TAXON = 81 NAME = color INTEGER = 5;
	SUT TAXON = 82 NAME = color INTEGER = 5;
	SUT TAXON = 83 NAME = color INTEGER = 5;
	SUT TAXON = 84 NAME = color INTEGER = 5;
	SUT TAXON = 85 NAME = color INTEGER = 5;
	SUT TAXON = 86 NAME = color INTEGER = 5;
	SUT TAXON = 87 NAME = color INTEGER = 5;
	SUT TAXON = 88 NAME = color INTEGER = 5;
	SUT TAXON = 89 NAME = color INTEGER = 5;
	SUT TAXON = 90 NAME = color INTEGER = 5;
	SUT TAXON = 91 NAME = color INTEGER = 5;
	SUT TAXON = 92 NAME = color INTEGER = 5;
	SUT TAXON = 93 NAME = color INTEGER = 5;
	SUT TAXON = 94 NAME = color INTEGER = 5;
	SUT TAXON = 95 NAME = color INTEGER = 5;
	SUT TAXON = 96 NAME = color INTEGER = 5;
	SUT TAXON = 97 NAME = color INTEGER = 5;
	SUT TAXON = 98 NAME = color INTEGER = 5;
	SUT TAXON = 99 NAME = color INTEGER = 5;
	SUT TAXON = 100 NAME = color INTEGER = 5;
	SUT TAXON = 101 NAME = color INTEGER = 5;
	SUT TAXON = 102 NAME = color INTEGER = 5;
	SUT TAXON = 103 NAME = color INTEGER = 5;
	SUT TAXON = 104 NAME = color INTEGER = 5;
	SUT TAXON = 105 NAME = color INTEGER = 5;
	SUT TAXON = 106 NAME = color INTEGER = 5;
	SUT TAXON = 107 NAME = color INTEGER = 5;
	SUT TAXON = 108 NAME = color INTEGER = 5;
	SUT TAXON = 109 NAME = color INTEGER = 5;
	SUT TAXON = 110 NAME = color INTEGER = 5;
	SUT TAXON = 111 NAME = color INTEGER = 5;
	SUT TAXON = 112 NAME = color INTEGER = 5;
	SUT TAXON = 113 NAME = color INTEGER = 5;
	SUT TAXON = 114 NAME = color INTEGER = 5;
	SUT TAXON = 115 NAME = color INTEGER = 5;
	SUT TAXON = 116 NAME = color INTEGER = 5;
	SUT TAXON = 117 NAME = color INTEGER = 5;
	SUT TAXON = 118 NAME = color INTEGER = 5;
	SUT TAXON = 119 NAME = color INTEGER = 5;
	SUT TAXON = 120 NAME = color INTEGER = 5;
	SUT TAXON = 121 NAME = color INTEGER = 5;
	SUT TAXON = 122 NAME = color INTEGER = 5;
	SUT TAXON = 123 NAME = color INTEGER = 5;
	SUT TAXON = 124 NAME = color INTEGER = 5;
	SUT TAXON = 125 NAME = color INTEGER = 5;
	SUT TAXON = 126 NAME = color INTEGER = 5;
	SUT TAXON = 127 NAME = color INTEGER = 5;
	SUT TAXON = 128 NAME = color INTEGER = 5;
	SUT TAXON = 129 NAME = color INTEGER = 5;
	SUT TAXON = 130 NAME = color INTEGER = 5;
	SUT TAXON = 131 NAME = color INTEGER = 5;
	SUT TAXON = 132 NAME = color INTEGER = 5;
	SUT TAXON = 133 NAME = color INTEGER = 5;
	SUT TAXON = 134 NAME = color INTEGER = 5;
	SUT TAXON = 135 NAME = color INTEGER = 5;
	SUT TAXON = 136 NAME = color INTEGER = 5;
	SUT TAXON = 137 NAME = color INTEGER = 5;
	SUT TAXON = 138 NAME = color INTEGER = 5;
	SUT TAXON = 139 NAME = color INTEGER = 5;
	SUT TAXON = 140 NAME = color INTEGER = 5;
	SUT TAXON = 141 NAME = color INTEGER = 5;
	SUT TAXON = 142 NAME = color INTEGER = 5;
	SUT TAXON = 143 NAME = color INTEGER = 5;
	SUT TAXON = 144 NAME = color INTEGER = 5;
	SUT TAXON = 145 NAME = color INTEGER = 5;
	SUT TAXON = 146 NAME = color INTEGER = 5;
	CHARACTERS = Character_Matrix TAXA = Taxa;
	SU T = 35 C = 1 N = color I = 5;
	TEXT TAXON = 55 CHARACTER = 5 TEXT = 0;
	CHARACTERS = Character_Matrix2 TAXA = Taxa;
	CHARACTERS = Continuous_Data TAXA = Taxa;
END;
BEGIN ASSUMPTIONS;
	TYPESET * UNTITLED (CHARACTERS = Character_Matrix) = unord: 1- 13;
TYPESET * UNTITLED (CHARACTERS = Continuous_Data) = Squared: 1- 4;
END;
BEGIN MESQUITECHARMODELS;
	ProbModelSet * UNTITLED (CHARACTERS = Character_Matrix) = 'Mk1 (est.)': 1- 13;
ProbModelSet * UNTITLED (CHARACTERS = Continuous_Data) = Brownian_default: 1- 4;
END;
Begin MESQUITE;
		MESQUITESCRIPTVERSION 2;
		TITLE AUTO;
		tell ProjectCoordinator;
		timeSaved 1544813054222;
		getEmployee #mesquite.minimal.ManageTaxa.ManageTaxa;
		tell It;
			setID 0 400716375749366861;
		endTell;
		getEmployee #mesquite.charMatrices.ManageCharacters.ManageCharacters;
		tell It;
			setID 0 5745877355952878872;
			mqVersion 351;
			checksumv 0 3 1110850139 null getNumChars 13 numChars 13 getNumTaxa 155 numTaxa 155 short false bits 2232383 states 2232383 sumSquaresStatesOnly 9.020219897042E12 sumSquares 9.020219897042E12 longCompressibleToShort false usingShortMatrix false NumFiles 1 NumMatrices 3;
			mqVersion;
			setID 1 6277201669015097423;
			mqVersion 351;
			checksumv 1 3 0 null getNumChars 0 numChars 0 getNumTaxa 155 numTaxa 155 short true bits 0 states 0 sumSquaresStatesOnly 0.0 sumSquares 0.0 longCompressibleToShort false usingShortMatrix true NumFiles 1 NumMatrices 3;
			mqVersion;
			setID 2 1283599569714650604;
			mqVersion 351;
			checksumv 2 3 3220844108 null numChars 4 numItems 1 min 0.0 max 103000.0 sumSquares 1.2291886328183012E10 NumFiles 1 NumMatrices 3;
			mqVersion;
		endTell;
		getWindow;
		tell It;
			suppress;
			setResourcesState false false 100;
			setPopoutState 369;
			setExplanationSize 0;
			setAnnotationSize 0;
			setFontIncAnnot 0;
			setFontIncExp 0;
			setSize 1600 822;
			setLocation 1856 0;
			setFont SanSerif;
			setFontSize 10;
			getToolPalette;
			tell It;
			endTell;
			desuppress;
		endTell;
		getEmployee #mesquite.minimal.ManageTaxa.ManageTaxa;
		tell It;
			showTaxa #400716375749366861 #mesquite.lists.TaxonList.TaxonList;
			tell It;
				setTaxa #400716375749366861;
				getWindow;
				tell It;
					useTargetValue off;
					setTargetValue ;
					newAssistant #mesquite.lists.TaxonListCurrPartition.TaxonListCurrPartition;
					getTable;
					tell It;
						rowNamesWidth 249;
					endTell;
					setExplanationSize 30;
					setAnnotationSize 20;
					setFontIncAnnot 0;
					setFontIncExp 0;
					setSize 1500 750;
					setLocation 1856 0;
					setFont SanSerif;
					setFontSize 10;
					getToolPalette;
					tell It;
						setTool mesquite.lists.TaxonList.TaxonListWindow.ibeam;
					endTell;
				endTell;
				showWindow;
				getEmployee #mesquite.lists.ColorTaxon.ColorTaxon;
				tell It;
					setColor Red;
					removeColor off;
				endTell;
				getEmployee #mesquite.lists.TaxonListAnnotPanel.TaxonListAnnotPanel;
				tell It;
					togglePanel off;
				endTell;
			endTell;
		endTell;
		getEmployee #mesquite.trees.BasicTreeWindowCoord.BasicTreeWindowCoord;
		tell It;
			makeTreeWindow #400716375749366861 #mesquite.trees.BasicTreeWindowMaker.BasicTreeWindowMaker;
			tell It;
				suppressEPCResponse;
				setTreeSource #mesquite.trees.StoredTrees.StoredTrees;
				tell It;
					setTreeBlock 1;
					setTreeBlockID 0157b04c20e21;
					toggleUseWeights off;
				endTell;
				setAssignedID 929.1476131573728.6736227072222761002;
				getTreeWindow;
				tell It;
					setExplanationSize 30;
					setAnnotationSize 20;
					setFontIncAnnot 0;
					setFontIncExp 0;
					setSize 1500 750;
					setLocation 1856 0;
					setFont SanSerif;
					setFontSize 10;
					getToolPalette;
					tell It;
						setTool mesquite.trees.BasicTreeWindowMaker.BasicTreeWindow.arrow;
					endTell;
					getTreeDrawCoordinator #mesquite.trees.BasicTreeDrawCoordinator.BasicTreeDrawCoordinator;
				tell It;
					suppress;
					setTreeDrawer #mesquite.trees.SquareLineTree.SquareLineTree;
					tell It;
						setNodeLocs #mesquite.trees.NodeLocsStandard.NodeLocsStandard;
						tell It;
							branchLengthsToggle off;
							toggleScale on;
							toggleBroadScale off;
							toggleCenter on;
							toggleEven on;
							setFixedTaxonDistance 0;
						endTell;
						setEdgeWidth 4;
						showEdgeLines on;
						orientUp;
					endTell;
					setBackground Wood;
					setBranchColor Black;
					showNodeNumbers off;
					showBranchColors on;
					labelBranchLengths on;
					centerBrLenLabels on;
					showBrLensUnspecified on;
					showBrLenLabelsOnTerminals on;
					setBrLenLabelColor 0 0 255;
					setNumBrLenDecimals 6;
					desuppress;
					getEmployee #mesquite.trees.BasicDrawTaxonNames.BasicDrawTaxonNames;
					tell It;
						setColor Black;
						toggleColorPartition off;
						toggleColorAssigned on;
						toggleShadePartition off;
						toggleShowFootnotes on;
						toggleNodeLabels on;
						toggleCenterNodeNames off;
						toggleShowNames on;
						namesAngle ?;
					endTell;
				endTell;
					setTreeNumber 1;
					setTree '(((((((((((((((1,2),3),(((4,(((5,6),7),(8,9))),10),((11,12),13))),(((14,15),16),17)),((18,19),(20,21))),(43,44)),(((45,((46,47),(48,49))),50),(((22,((23,24),25)),(26,27)),(28,(29,30))))),((38,((39,40),(41,42))),51)),115),((((52,53),(54,55)),(((((56,((((57,(58,59)),(60,61)),(62,63)),(64,65))),66),((67,68),69)),((70,71),72)),((((((73,74),75),76),77),78),79))),((((87,((88,(89,(90,91))),92))…
					setDrawingSizeMode 0;
					toggleLegendFloat on;
					scale 0;
					toggleTextOnTree off;
					togglePrintName on;
					showWindow;
				endTell;
				desuppressEPCResponse;
				getEmployee #mesquite.trees.ColorBranches.ColorBranches;
				tell It;
					setColor Red;
					removeColor off;
				endTell;
				getEmployee #mesquite.ornamental.BranchNotes.BranchNotes;
				tell It;
					setAlwaysOn off;
				endTell;
				getEmployee #mesquite.ornamental.ColorTreeByPartition.ColorTreeByPartition;
				tell It;
					colorByPartition off;
				endTell;
				getEmployee #mesquite.ornamental.DrawTreeAssocDoubles.DrawTreeAssocDoubles;
				tell It;
					setOn on;
					toggleShow consensusFrequency;
					toggleShow posteriorProbability;
					toggleShow bootstrapFrequency;
					toggleShow consensusFrequency;
					toggleShow posteriorProbability;
					toggleShow bootstrapFrequency;
					setDigits 4;
					setThreshold ?;
					writeAsPercentage off;
					toggleCentred off;
					toggleHorizontal on;
					toggleWhiteEdges on;
					toggleShowOnTerminals on;
					setFontSize 10;
					setOffset 0 0;
				endTell;
				getEmployee #mesquite.ornamental.DrawTreeAssocStrings.DrawTreeAssocStrings;
				tell It;
					setOn on;
					toggleCentred on;
					toggleHorizontal on;
					setFontSize 10;
					setOffset 0 0;
					toggleShowOnTerminals on;
				endTell;
				getEmployee #mesquite.trees.TreeInfoValues.TreeInfoValues;
				tell It;
					panelOpen false;
				endTell;
			endTell;
		endTell;
		getEmployee #mesquite.charMatrices.BasicDataWindowCoord.BasicDataWindowCoord;
		tell It;
			showDataWindow #5745877355952878872 #mesquite.charMatrices.BasicDataWindowMaker.BasicDataWindowMaker;
			tell It;
				getWindow;
				tell It;
					getTable;
					tell It;
						rowNamesWidth 165;
					endTell;
					setExplanationSize 30;
					setAnnotationSize 20;
					setFontIncAnnot 0;
					setFontIncExp 0;
					setSize 1500 750;
					setLocation 1856 0;
					setFont SanSerif;
					setFontSize 10;
					getToolPalette;
					tell It;
						setTool mesquite.charMatrices.BasicDataWindowMaker.BasicDataWindow.ibeam;
					endTell;
					setActive;
					setTool mesquite.charMatrices.BasicDataWindowMaker.BasicDataWindow.ibeam;
					colorCells #mesquite.charMatrices.NoColor.NoColor;
					colorRowNames #mesquite.charMatrices.TaxonGroupColor.TaxonGroupColor;
					colorColumnNames #mesquite.charMatrices.CharGroupColor.CharGroupColor;
					colorText #mesquite.charMatrices.NoColor.NoColor;
					setBackground White;
					toggleShowNames on;
					toggleShowTaxonNames on;
					toggleTight off;
					toggleThinRows off;
					toggleShowChanges on;
					toggleSeparateLines off;
					toggleShowStates on;
					toggleAutoWCharNames on;
					toggleAutoTaxonNames off;
					toggleShowDefaultCharNames off;
					toggleConstrainCW on;
					toggleBirdsEye off;
					toggleShowPaleGrid off;
					toggleShowPaleCellColors off;
					toggleShowPaleExcluded off;
					togglePaleInapplicable on;
					toggleShowBoldCellText off;
					toggleAllowAutosize on;
					toggleColorsPanel off;
					toggleDiagonal on;
					setDiagonalHeight 80;
					toggleLinkedScrolling on;
					toggleScrollLinkedTables off;
				endTell;
				showWindow;
				getWindow;
				tell It;
					forceAutosize;
				endTell;
				getEmployee #mesquite.charMatrices.AlterData.AlterData;
				tell It;
					toggleBySubmenus off;
				endTell;
				getEmployee #mesquite.charMatrices.ColorByState.ColorByState;
				tell It;
					setStateLimit 9;
					toggleUniformMaximum on;
				endTell;
				getEmployee #mesquite.charMatrices.ColorCells.ColorCells;
				tell It;
					setColor Red;
					removeColor off;
				endTell;
				getEmployee #mesquite.categ.StateNamesEditor.StateNamesEditor;
				tell It;
					makeWindow;
					tell It;
						setExplanationSize 30;
						setAnnotationSize 20;
						setFontIncAnnot 0;
						setFontIncExp 0;
						setSize 1500 750;
						setLocation 1856 0;
						setFont SanSerif;
						setFontSize 10;
						getToolPalette;
						tell It;
							setTool mesquite.categ.StateNamesEditor.StateNamesWindow.ibeam;
						endTell;
						rowsAreCharacters on;
						toggleConstrainChar on;
						toggleConstrainCharNum 3;
						togglePanel off;
						toggleSummaryPanel off;
					endTell;
					showWindow;
				endTell;
				getEmployee #mesquite.categ.StateNamesStrip.StateNamesStrip;
				tell It;
					showStrip off;
				endTell;
				getEmployee #mesquite.charMatrices.AnnotPanel.AnnotPanel;
				tell It;
					togglePanel off;
				endTell;
				getEmployee #mesquite.charMatrices.CharReferenceStrip.CharReferenceStrip;
				tell It;
					showStrip off;
				endTell;
				getEmployee #mesquite.charMatrices.QuickKeySelector.QuickKeySelector;
				tell It;
					autotabOff;
				endTell;
				getEmployee #mesquite.charMatrices.SelSummaryStrip.SelSummaryStrip;
				tell It;
					showStrip off;
				endTell;
				getEmployee #mesquite.categ.SmallStateNamesEditor.SmallStateNamesEditor;
				tell It;
					panelOpen true;
				endTell;
			endTell;
			showDataWindow #6277201669015097423 #mesquite.charMatrices.BasicDataWindowMaker.BasicDataWindowMaker;
			tell It;
				getWindow;
				tell It;
					setExplanationSize 30;
					setAnnotationSize 20;
					setFontIncAnnot 0;
					setFontIncExp 0;
					setSize 1500 750;
					setLocation 1856 0;
					setFont SanSerif;
					setFontSize 10;
					getToolPalette;
					tell It;
						setTool mesquite.charMatrices.BasicDataWindowMaker.BasicDataWindow.arrow;
					endTell;
					setTool mesquite.charMatrices.BasicDataWindowMaker.BasicDataWindow.arrow;
					colorCells #mesquite.charMatrices.NoColor.NoColor;
					colorRowNames #mesquite.charMatrices.TaxonGroupColor.TaxonGroupColor;
					colorColumnNames #mesquite.charMatrices.CharGroupColor.CharGroupColor;
					colorText #mesquite.charMatrices.NoColor.NoColor;
					setBackground White;
					toggleShowNames on;
					toggleShowTaxonNames on;
					toggleTight off;
					toggleThinRows off;
					toggleShowChanges on;
					toggleSeparateLines off;
					toggleShowStates on;
					toggleAutoWCharNames on;
					toggleAutoTaxonNames off;
					toggleShowDefaultCharNames off;
					toggleConstrainCW on;
					toggleBirdsEye off;
					toggleShowPaleGrid off;
					toggleShowPaleCellColors off;
					toggleShowPaleExcluded off;
					togglePaleInapplicable on;
					toggleShowBoldCellText off;
					toggleAllowAutosize on;
					toggleColorsPanel off;
					toggleDiagonal on;
					setDiagonalHeight 80;
					toggleLinkedScrolling on;
					toggleScrollLinkedTables off;
				endTell;
				getWindow;
				tell It;
					forceAutosize;
				endTell;
				hideWindow;
				getEmployee #mesquite.charMatrices.AlterData.AlterData;
				tell It;
					toggleBySubmenus off;
				endTell;
				getEmployee #mesquite.charMatrices.ColorByState.ColorByState;
				tell It;
					setStateLimit 9;
					toggleUniformMaximum on;
				endTell;
				getEmployee #mesquite.charMatrices.ColorCells.ColorCells;
				tell It;
					setColor Red;
					removeColor off;
				endTell;
				getEmployee #mesquite.categ.StateNamesStrip.StateNamesStrip;
				tell It;
					showStrip off;
				endTell;
				getEmployee #mesquite.charMatrices.AnnotPanel.AnnotPanel;
				tell It;
					togglePanel off;
				endTell;
				getEmployee #mesquite.charMatrices.CharReferenceStrip.CharReferenceStrip;
				tell It;
					showStrip off;
				endTell;
				getEmployee #mesquite.charMatrices.QuickKeySelector.QuickKeySelector;
				tell It;
					autotabOff;
				endTell;
				getEmployee #mesquite.charMatrices.SelSummaryStrip.SelSummaryStrip;
				tell It;
					showStrip off;
				endTell;
				getEmployee #mesquite.categ.SmallStateNamesEditor.SmallStateNamesEditor;
				tell It;
					panelOpen true;
				endTell;
			endTell;
			showDataWindow #1283599569714650604 #mesquite.charMatrices.BasicDataWindowMaker.BasicDataWindowMaker;
			tell It;
				getWindow;
				tell It;
					getTable;
					tell It;
						rowNamesWidth 149;
					endTell;
					setExplanationSize 30;
					setAnnotationSize 20;
					setFontIncAnnot 0;
					setFontIncExp 0;
					setSize 1500 750;
					setLocation 1856 0;
					setFont SanSerif;
					setFontSize 10;
					getToolPalette;
					tell It;
						setTool mesquite.charMatrices.BasicDataWindowMaker.BasicDataWindow.arrow;
					endTell;
					setTool mesquite.charMatrices.BasicDataWindowMaker.BasicDataWindow.arrow;
					colorCells #mesquite.charMatrices.NoColor.NoColor;
					colorRowNames #mesquite.charMatrices.TaxonGroupColor.TaxonGroupColor;
					colorColumnNames #mesquite.charMatrices.CharGroupColor.CharGroupColor;
					colorText #mesquite.charMatrices.NoColor.NoColor;
					setBackground White;
					toggleShowNames on;
					toggleShowTaxonNames on;
					toggleTight off;
					toggleThinRows off;
					toggleShowChanges on;
					toggleSeparateLines off;
					toggleShowStates on;
					toggleAutoWCharNames on;
					toggleAutoTaxonNames off;
					toggleShowDefaultCharNames off;
					toggleConstrainCW on;
					toggleBirdsEye off;
					toggleShowPaleGrid off;
					toggleShowPaleCellColors off;
					toggleShowPaleExcluded off;
					togglePaleInapplicable on;
					toggleShowBoldCellText off;
					toggleAllowAutosize on;
					toggleColorsPanel off;
					toggleLinkedScrolling on;
					toggleScrollLinkedTables off;
				endTell;
				showWindow;
				getWindow;
				tell It;
					forceAutosize;
				endTell;
				getEmployee #mesquite.charMatrices.AlterData.AlterData;
				tell It;
					toggleBySubmenus off;
				endTell;
				getEmployee #mesquite.charMatrices.ColorByState.ColorByState;
				tell It;
					setStateLimit 9;
					toggleUniformMaximum on;
				endTell;
				getEmployee #mesquite.charMatrices.ColorCells.ColorCells;
				tell It;
					setColor Red;
					removeColor off;
				endTell;
				getEmployee #mesquite.charMatrices.AnnotPanel.AnnotPanel;
				tell It;
					togglePanel off;
				endTell;
				getEmployee #mesquite.charMatrices.CharReferenceStrip.CharReferenceStrip;
				tell It;
					showStrip off;
				endTell;
				getEmployee #mesquite.charMatrices.SelSummaryStrip.SelSummaryStrip;
				tell It;
					showStrip off;
				endTell;
				getEmployee #mesquite.cont.ItemsEditorForInfoPanel.ItemsEditorForInfoPanel;
				tell It;
					panelOpen false;
				endTell;
			endTell;
		endTell;
		endTell;
end;
